# Supplementary material for: EEG Beta Power but Not Background Music Predicts the Recall Scores in a Foreign-Vocabulary Learning Task
Source: PLoS One. 2016 Aug 18;11(8):e0161387. doi: 10.1371/journal.pone.0161387 (PMC4990275; doi:10.1371/journal.pone.0161387)
Supplement: S1 File — (XLS) [file pone.0161387.s001.xls]

## Sheet: Sheet1
participant	sex	age	extraversion_score	extraversion_category	Score_Test1_silence	Score_Test2_silence	Score_Test3_silence	Score_Retest_silence	Score_Test1_music	Score_Test2_music	Score_Test3_music	Score_Retest_music	P3_alpha_I	P3_alpha_II	P3_beta_I	P3_beta_II	P4_alpha_I	P4_alpha_II	P4_beta_I	P4_beta_II	C3_alpha_I	C3_alpha_II	C3_beta_I	C3_beta_II	C4_alpha_I	C4_alpha_II	C4_beta_I	C4_beta_II	O1_alpha_I	O1_alpha_II	O1_beta_I	O1_beta_II	O2_alpha_I	O2_alpha_II	O2_beta_I	O2_beta_II	total_alpha_power	alpha_category	total_beta_power	beta_category
1	male	19	40	intro	0	9.375	18.75	0	0	15.625	34.375	0	4.6988	1.1145	1.55	0.6628	4.1884	1.0156	1.2564	0.4938	1.48	0.6065	0.8359	0.3759	2.4038	0.6814	1.1643	0.4365	2.3354	0.7116	1.0735	0.8107	3.3349	1.0395	2.5953	2.2129	23.6104	high	13.4679	low
2	female	21	86	extra	18.75	37.5	56.25	15.625	15.625	46.875	68.75	0	1.1977	0.9352	2.7401	2.0298	1.057	0.7981	2.5722	1.3545	1.1649	0.9139	3.2164	2.3879	1.0921	0.8501	2.4013	1.0602	1.197	0.9054	3.8661	3.3479	1.0294	0.6397	2.9416	1.5626	11.7803	low	29.4805	high
3	female	19	37	intro	12.5	15.625	25	21.875	9.375	15.625	31.25	12.5	3.1246	3.8475	1.7829	0.7225	3.8585	4.8174	1.8151	0.678	4.8692	5.9671	2.1097	0.7042	5.6215	6.132	2.3324	0.8495	1.4005	1.5051	1.5806	1.1243	3.3136	3.3808	2.3459	0.9963	47.8378	high	17.0413	low
4	female	19	94	extra	31.25	78.125	96.875	15.625	31.25	50	71.875	34.375	1.5088	1.1023	4.6649	3.3759	1.4469	0.8954	4.3174	3.1128	0.6915	0.4123	2.0362	1.4995	1.2138	0.7067	3.5343	2.527	1.0759	0.9181	3.6479	2.8373	1.5658	1.2255	5.199	3.7858	12.763	low	40.5381	high
5	female	20	86	extra	18.75	56.25	71.875	6.25	12.5	62.5	71.875	3.125	2.2014	1.4505	1.4411	0.4342	2.1862	1.6065	2.009	0.806	1.9531	1.4021	1.4276	0.4951	1.9587	1.7091	1.8973	0.7647	1.4164	0.967	1.3314	0.6955	2.1142	1.3667	2.5263	1.3123	20.3319	high	15.1405	low
7	female	20	46	intro	31.25	37.5	78.125	25	12.5	37.5	71.875	9.375	1.0278	0.6314	1.3568	0.981	1.5549	0.844	2.053	1.3945	0.9003	0.5084	1.3191	0.8626	1.5175	0.7501	1.8267	1.1363	0.5731	0.4752	1.841	1.7678	0.9507	0.8727	3.6199	3.7086	10.6061	low	21.8673	low
8	male	19	40	intro	21.875	53.125	84.375	28.125	15.625	37.5	68.75	21.875	6.4449	0.9017	3.3672	2.549	6.2521	0.9573	3.2999	2.3949	2.7824	0.4941	1.7726	1.3126	3.7282	0.7699	3.1589	2.4521	2.5251	0.6092	3.7301	3.9357	4.1531	0.9502	4.4949	3.9095	30.5682	high	36.3774	high
9	male	19	44	intro	25	50	71.875	46.875	15.625	40.625	62.5	25	0.7095	0.4135	0.9617	0.5297	0.1511	0.0977	0.206	0.1066	0.7267	0.3402	0.8913	0.4759	0.8639	0.4441	1.2408	0.6209	0.4172	0.3173	0.7426	0.504	0.9946	0.6176	2.7686	1.4541	6.0935	low	10.5021	low
10	female	23	54	intro	34.375	62.5	90.625	37.5	34.375	75	87.5	15.625	3.2243	2.2444	6.8181	4.6244	2.5198	1.6676	3.1075	1.6424	2.3192	2.271	4.5716	2.4487	2.7282	2.2928	2.9964	1.5337	1.8956	1.2241	7.4505	6.1295	1.9234	1.1663	4.3088	2.5371	25.4767	high	48.1687	high
11	female	25	45	intro	6.25	15.625	18.75	6.25	0	6.25	18.75	9.375	0.9502	0.1426	0.556	0.4906	3.16	0.5312	1.7349	1.3765	1.1698	0.1638	0.7108	0.586	2.3657	0.3522	1.5283	1.2059	0.7882	0.2123	0.6141	0.5168	2.7564	0.8057	2.2302	1.6188	13.3981	low	13.169	low
12	male	20	83	extra	12.5	31.25	56.25	15.625	3.125	25	34.375	18.75	2.1561	0.7915	1.2325	0.6882	2.5797	1.016	1.4564	0.6657	2.2618	0.7699	2.071	1.2713	2.3664	0.7278	1.5067	0.7113	1.2183	0.5312	0.8342	0.5369	0.7277	0.3617	0.6845	0.3799	15.5081	low	12.0385	low
13	female	20	84	extra	6.25	34.375	59.375	9.375	3.125	37.5	46.875	3.125	4.4604	1.667	2.9291	1.2744	4.1715	1.9377	2.7854	1.1075	2.5034	0.9005	2.0586	1.0966	2.3457	1.0991	1.519	0.7069	0.9487	0.435	0.6166	0.2919	0.9338	0.5227	1.0965	0.8274	21.9257	high	16.3098	low
14	male	23	78	extra	21.875	53.125	78.125	9.375	25	65.625	90.625	9.375	4.8629	0.5208	1.9318	1.2197	1.9563	0.3147	0.9012	0.4402	1.7894	0.4213	1.8313	1.1661	2.6386	0.6855	1.9881	1.1271	3.3375	0.2783	1.3944	0.9124	0.6438	0.0879	0.3604	0.1903	17.5368	low	13.463	low
15	male	23	29	intro	25	65.625	87.5	28.125	12.5	56.25	78.125	21.875	2.2614	0.9248	2.1485	0.9664	3.6464	1.9148	3.1207	1.0857	2.7514	1.1776	2.8685	1.0958	3.9176	1.9896	3.7896	1.3009	2.6557	1.0247	2.0035	1.2222	3.6361	2.1406	2.8882	1.0209	28.0408	high	23.5109	high
16	male	21	51	intro	3.125	6.25	15.625	3.125	0	6.25	6.25	3.125	11.1463	2.8953	3.2066	0.7458	9.2302	4.8476	4.2162	0.8526	6.9072	3.9458	4.05	0.8672	5.4031	3.4637	3.7178	0.7592	11.7387	2.6864	2.8548	0.7261	12.1552	4.0254	4.1056	0.8596	78.4451	high	26.9616	high
17	female	22	82	extra	3.125	25	50	9.375	3.125	12.5	34.375	15.625	0.307	0.3728	0.6592	0.4707	0.5653	0.6483	1.1413	0.7871	0.4616	0.4592	1.053	0.7812	0.4747	0.4374	1.0352	0.7523	0.3662	0.4117	1.1218	0.9329	1.9901	2.1704	3.5846	2.3413	8.6646	low	14.6605	low
18	female	19	82	extra	6.25	28.125	43.75	15.625	15.625	21.875	46.875	18.75	0.3274	0.1484	0.5473	0.4134	1.0391	0.4896	1.4585	0.8963	0.2023	0.0832	0.282	0.1987	0.8624	0.3543	1.0905	0.6772	0.3267	0.1623	0.4741	0.3473	1.1897	0.6292	1.5364	0.979	5.8146	low	8.9005	low
19	female	20	74	extra	6.25	21.875	40.625	0	15.625	28.125	53.125	15.625	1.5309	1.3888	6.3365	6.4712	1.8146	1.3487	4.981	4.8777	1.5497	1.1755	4.2719	4.3239	2.8025	1.8348	6.445	6.453	1.484	1.8374	9.3498	10.745	1.2766	1.101	5.3058	5.6683	19.1443	high	75.229	high
21	female	20	41	intro	21.875	71.875	90.625	40.625	25	71.875	90.625	34.375	0.9524	0.4142	1.6735	1.5082	1.9638	0.9577	3.037	2.0815	2.119	0.8517	2.5747	1.6671	2.5569	1.3989	3.7117	2.2729	1.8149	1.2632	6.5801	7.9706	2.525	1.601	6.6102	6.6372	18.4186	low	46.3246	high
22	female	19	88	extra	18.75	59.375	65.625	37.5	18.75	59.375	81.25	34.375	3.3165	2.4014	2.2868	1.5	6.2018	3.8431	3.473	2.5361	3.6813	3.1054	3.3688	2.1654	4.4581	3.093	3.367	2.3538	3.7146	4.1267	3.611	2.4997	2.6564	2.6717	1.8931	1.1622	43.27	high	30.2168	high
23	female	22	78	extra	18.75	46.875	62.5	12.5	9.375	40.625	68.75	6.25	2.0129	1.9606	2.92	0.5526	3.7107	3.8083	3.5775	0.7383	2.7102	2.6748	3.718	0.6909	2.9006	3.2794	3.6376	0.7063	1.4255	1.4605	2.0578	0.5655	2.795	3.3995	2.6351	0.4711	32.1379	high	22.2709	high
24	female	22	84	extra	25	31.25	50	18.75	0	18.75	37.5	6.25	15.2176	4.9687	3.9599	2.2244	19.1617	5.2221	4.1217	2.1464	10.5897	4.4642	3.5502	1.8698	10.4497	3.4507	3.1431	1.7148	1.2111	0.4526	1.6297	1.6116	2.1747	0.5716	0.8332	0.6641	77.9342	high	27.4689	high
25	female	20	90	extra	3.125	21.875	62.5	9.375	18.75	46.875	53.125	6.25	1.2782	0.6384	4.5822	3.9724	0.4283	0.2258	1.2785	1.0741	1.3466	0.5511	3.0595	2.6195	1.3125	0.5932	3.3678	2.7337	0.1736	0.1429	1.7128	1.3391	0.8017	0.9866	5.7821	5.7439	8.4789	low	37.2655	high
26	male	20	48	intro	3.125	15.625	34.375	0	0	21.875	37.5	3.125	0.3745	0.3139	2.1185	1.6639	0.4729	0.4394	1.9439	1.4171	0.2966	0.2211	1.349	1.0054	0.4684	0.3609	1.7267	1.2115	0.6897	0.6217	3.7807	3.2231	0.2128	0.2315	0.9136	0.7408	4.7035	low	21.0944	low
27	female	19	55	intro	6.25	40.625	56.25	9.375	15.625	34.375	46.875	15.625	2.4657	1.1279	3.15	2.1366	4.1182	1.9097	3.9461	2.1755	2.3073	1.1786	2.6884	1.8753	3.5026	2.0176	3.4366	2.063	1.9734	1.1606	4.7767	4.5977	3.9923	1.6505	4.2263	2.379	27.4045	high	37.4512	high
28	male	38	53	intro	12.5	50	81.25	18.75	18.75	46.875	65.625	6.25	6.7232	5.3367	14.5285	9.0138	8.7862	4.9034	14.2606	8.7979	8.2843	4.2097	13.8836	8.6622	8.3853	4.7852	13.5676	8.2962	33.4909	9.8669	11.5112	6.0237	21.9573	5.3431	11.8651	6.8513	122.072	high	127.262	high
29	male	22	71	extra	6.25	37.5	56.25	15.625	9.375	34.375	68.75	15.625	0.4967	0.2937	1.5064	1.6304	0.4711	0.3279	1.5997	1.6367	0.3292	0.179	0.8259	0.8458	0.5754	0.3712	1.7983	1.8066	0.0551	0.0334	0.1884	0.2092	0.203	0.1321	0.861	0.9018	3.4677	low	13.8102	low
30	male	19	47	intro	15.625	28.125	56.25	21.875	6.25	15.625	28.125	0	0.9834	0.4275	1.7915	1.635	1.4042	0.5044	1.5799	1.223	0.5547	0.2626	1.2577	1.1397	0.5863	0.2291	0.8415	0.653	0.4804	0.2048	0.8614	0.8241	0.7012	0.2761	1.3007	1.1704	6.6148	low	14.2778	low
31	female	19	56	intro	15.625	34.375	62.5	28.125	6.25	28.125	53.125	34.375	3.5512	2.4222	5.5342	3.9826	4.1512	2.7143	6.1457	4.2303	3.3367	1.6631	4.4737	2.4625	3.816	2.0767	4.6658	2.6333	2.9965	3.0919	7.2938	7.6545	2.8158	2.7881	8.2462	9.1595	35.4238	high	66.4822	high
32	male	19	54	intro	9.375	28.125	37.5	3.125	6.25	31.25	53.125	12.5	5.3975	1.0125	1.9917	1.5742	3.9071	0.7757	1.2531	0.7475	4.6033	0.9027	2.1277	1.3898	6.2127	1.3019	2.1284	1.3208	3.7929	0.8609	2.0718	2.3177	8.73	1.7018	2.0489	1.3199	39.1989	high	20.2915	low
33	male	22	78	extra	6.25	18.75	34.375	0	6.25	21.875	40.625	9.375	0.5054	0.3039	1.2513	1.0393	0.8755	0.6336	1.6439	1.1707	0.8217	0.5336	2.1716	1.8416	1.1267	0.769	2.335	1.7106	1.0297	0.9052	2.3741	1.9802	1.5131	1.5311	2.9565	2.4571	10.5483	low	22.9319	high
