# Supplementary material for: EEG Beta Power but Not Background Music Predicts the Recall Scores in a Foreign-Vocabulary Learning Task
Source: PLoS One. 2016 Aug 18;11(8):e0161387. doi: 10.1371/journal.pone.0161387 (PMC4990275; doi:10.1371/journal.pone.0161387)
Supplement: S2 File — (XLS) [file pone.0161387.s002.xls]

## Sheet: Sheet1
item	dataset	Test1_low_alpha_silence	Test1_high_alpha_silence	Test2_low_alpha_silence	Test2_high_alpha_silence	Test3_low_alpha_silence	Test3_high_alpha_silence	Retest_low_alpha_silence	Retest_high_alpha_silence	Test1_low_alpha_music	Test1_high_alpha_music	Test2_low_alpha_music	Test2_high_alpha_music	Test3_low_alpha_music	Test3_high_alpha_music	Retest_low_alpha_music	Retest_high_alpha_music	Test1_low_beta_silence	Test1_high_beta_silence	Test2_low_beta_silence	Test2_high_beta_silence	Test3_low_beta_silence	Test3_high_beta_silence	Retest_low_beta_silence	Retest_high_beta_silence	Test1_low_beta_music	Test1_high_beta_music	Test2_low_beta_music	Test2_high_beta_music	Test3_low_beta_music	Test3_high_beta_music	Retest_low_beta_music	Retest_high_beta_music
1	1	3	7	6	7	8	8	4	5	2	4	7	5	7	6	2	2	5	5	6	7	8	8	3	6	1	5	5	7	6	7	1	3
2	1	2	3	5	6	6	7	2	1	5	2	6	5	7	6	1	3	2	3	6	5	7	6	2	1	4	3	5	6	6	7	2	2
3	1	5	2	8	6	8	8	3	3	2	1	5	7	7	7	1	3	3	4	7	7	8	8	3	3	1	2	4	8	6	8	1	3
4	1	3	1	4	7	5	8	1	1	1	1	4	5	5	5	1	0	1	3	4	7	6	7	0	2	0	2	2	7	3	7	0	1
5	1	2	0	3	4	3	5	2	0	1	1	2	2	4	5	0	2	2	0	4	3	2	6	1	1	0	2	0	4	3	6	0	2
6	1	1	2	3	5	4	6	2	2	3	0	3	6	3	6	3	3	1	2	3	5	5	5	2	2	2	1	3	6	3	6	3	3
7	1	2	1	6	4	4	4	1	1	0	1	2	3	4	4	1	1	2	1	6	4	5	3	2	0	0	1	1	4	2	6	1	1
8	1	1	0	4	2	6	6	2	1	1	1	2	2	4	4	1	2	1	0	4	2	6	6	1	2	0	2	1	3	2	6	0	3
9	1	0	0	5	2	7	6	4	2	2	2	3	3	6	6	2	1	0	0	5	2	7	6	2	4	1	3	3	3	5	7	1	2
10	1	3	2	3	5	5	8	3	2	3	1	3	3	5	5	3	1	3	2	3	5	5	8	2	3	2	2	2	4	4	6	2	2
11	1	0	2	4	4	6	7	3	2	2	2	2	3	5	5	3	2	0	2	3	5	6	7	3	2	1	3	1	4	4	6	2	3
12	1	2	0	3	1	7	4	3	1	2	3	3	5	6	6	2	1	1	1	2	2	5	6	2	2	3	2	3	5	6	6	3	0
13	1	1	1	2	3	6	4	2	1	1	1	3	2	6	2	0	1	1	1	2	3	6	4	2	1	1	1	3	2	4	4	0	1
14	1	0	1	2	2	4	4	2	3	0	1	0	5	2	5	1	1	0	1	3	1	2	6	4	1	0	1	1	4	2	5	0	2
15	1	1	2	3	4	3	6	1	0	1	1	3	2	4	4	0	0	3	0	4	3	5	4	1	0	0	2	1	4	2	6	0	0
16	1	0	1	2	4	4	4	0	1	1	0	2	4	4	5	0	1	1	0	4	2	4	4	1	0	0	1	2	4	3	6	0	1
17	1	2	0	2	4	7	6	1	1	1	0	5	4	5	5	1	0	2	0	3	3	8	5	1	1	1	0	5	4	5	5	1	0
18	1	1	1	2	2	3	4	0	0	0	1	1	1	2	1	0	0	1	1	1	3	2	5	0	0	0	1	0	2	1	2	0	0
19	1	0	0	1	1	5	4	1	1	0	0	1	0	1	3	0	0	0	0	0	2	3	6	1	1	0	0	1	0	2	2	0	0
20	1	0	2	0	3	4	6	3	1	1	0	2	0	4	2	0	0	0	2	0	3	4	6	2	2	0	1	1	1	3	3	0	0
21	1	0	0	3	0	5	2	0	1	0	0	1	2	1	4	1	1	0	0	2	1	4	3	1	0	0	0	1	2	2	3	1	1
22	1	1	0	2	2	5	4	1	0	0	0	2	1	3	3	0	0	1	0	2	2	5	4	1	0	0	0	1	2	2	4	0	0
23	1	0	0	0	0	3	3	1	0	0	0	2	0	1	4	0	1	0	0	0	0	2	4	0	1	0	0	1	1	0	5	0	1
24	1	0	0	1	0	1	0	0	0	0	0	0	1	1	2	1	0	0	0	0	1	0	1	0	0	0	0	1	0	1	2	0	1
25	1	0	2	3	3	5	5	1	2	0	1	0	1	3	3	0	0	1	1	3	3	6	4	2	1	0	1	0	1	2	4	0	0
26	1	2	2	4	4	5	5	1	4	1	3	2	3	4	5	0	1	3	1	5	3	6	4	3	2	1	3	2	3	3	6	0	1
27	1	0	0	2	3	3	4	0	1	1	0	3	3	4	4	0	2	0	0	0	5	2	5	1	0	0	1	1	5	2	6	0	2
28	1	0	0	2	4	5	4	1	1	0	0	3	2	2	2	1	0	0	0	3	3	4	5	1	1	0	0	2	3	1	3	0	1
29	1	0	0	1	2	1	2	0	1	0	1	2	5	3	5	0	2	0	0	0	3	0	3	0	1	0	1	2	5	2	6	1	1
30	1	0	1	0	4	3	4	0	0	0	0	1	0	2	0	1	0	0	1	1	3	2	5	0	0	0	0	0	1	1	1	0	1
31	1	1	2	3	3	6	5	2	0	0	2	4	2	5	3	1	1	1	2	3	3	7	4	1	1	0	2	3	3	5	3	1	1
32	1	0	0	0	3	1	2	0	0	0	0	0	1	1	1	0	0	0	0	1	2	2	1	0	0	0	0	0	1	0	2	0	0
33	2	3	4	6	5	7	6	4	4	5	3	5	9	7	8	6	3	1	6	5	6	6	7	3	5	3	5	7	7	8	7	4	5
34	2	4	1	5	5	6	7	0	2	2	1	3	4	4	6	2	3	2	3	4	6	5	8	0	2	1	2	4	3	4	6	2	3
35	2	2	4	6	6	6	6	2	2	4	1	6	7	7	8	1	3	1	5	5	7	5	7	1	3	2	3	5	8	7	8	2	2
36	2	2	3	4	4	6	5	2	4	1	3	5	6	6	6	2	1	1	4	3	5	4	7	2	4	2	2	5	6	5	7	2	1
37	2	1	1	2	1	5	3	0	0	2	0	4	2	5	4	3	0	0	2	0	3	3	5	0	0	0	2	3	3	4	5	2	1
38	2	3	3	6	5	7	6	3	2	3	1	6	4	7	4	3	2	3	3	5	6	6	7	3	2	3	1	5	5	7	4	2	3
39	2	2	3	5	6	6	6	2	3	0	0	2	1	4	1	0	0	2	3	4	7	5	7	1	4	0	0	2	1	3	2	0	0
40	2	1	0	2	3	5	5	0	1	1	2	5	3	5	5	1	2	1	0	1	4	3	7	0	1	2	1	3	5	4	6	1	2
41	2	1	1	4	4	6	5	1	2	0	2	3	5	5	7	3	4	0	2	2	6	5	6	1	2	0	2	3	5	5	7	4	3
42	2	2	0	3	1	6	3	2	0	1	1	6	4	7	8	4	2	1	1	2	2	4	5	0	2	1	1	5	5	7	8	2	4
43	2	3	2	3	5	4	6	3	3	1	2	3	6	6	8	2	2	2	3	3	5	4	6	2	4	0	3	4	5	6	8	0	4
44	2	0	3	3	4	5	6	1	4	1	1	4	2	4	5	1	1	0	3	2	5	5	6	0	5	0	2	4	2	5	4	0	2
45	2	1	1	2	2	5	6	0	1	2	1	5	5	7	5	2	2	1	1	2	2	4	7	0	1	1	2	3	7	5	7	2	2
46	2	2	0	4	1	3	4	0	2	0	2	3	3	6	4	0	1	1	1	2	3	2	5	0	2	1	1	3	3	6	4	0	1
47	2	0	1	3	5	6	5	1	1	1	0	2	3	4	5	2	0	0	1	2	6	5	6	1	1	0	1	3	2	4	5	1	1
48	2	0	0	3	2	3	5	0	1	0	0	3	4	5	7	0	0	0	0	2	3	2	6	0	1	0	0	4	3	7	5	0	0
49	2	0	1	1	1	2	4	0	0	1	0	2	3	5	6	1	1	0	1	0	2	1	5	0	0	1	0	3	2	6	5	1	1
50	2	1	0	2	2	4	4	1	1	0	0	1	0	5	2	0	0	1	0	0	4	2	6	1	1	0	0	0	1	4	3	0	0
51	2	0	1	0	1	1	1	1	1	0	0	1	0	1	1	0	0	0	1	0	1	1	1	1	1	0	0	0	1	0	2	0	0
52	2	1	3	3	4	6	5	1	2	0	0	4	2	6	5	0	0	1	3	3	4	4	7	1	2	0	0	2	4	4	7	0	0
53	2	1	1	1	1	1	3	0	2	0	0	1	1	2	4	0	0	0	2	0	2	0	4	0	2	0	0	1	1	3	3	0	0
54	2	0	1	1	2	4	5	0	0	1	1	1	1	3	3	0	1	0	1	0	3	3	6	0	0	1	1	1	1	2	4	0	1
55	2	1	0	1	2	3	2	0	0	0	0	2	1	3	3	1	0	1	0	1	2	2	3	0	0	0	0	2	1	4	2	1	0
56	2	0	0	0	1	2	2	0	0	0	1	0	0	1	4	0	1	0	0	0	1	1	3	0	0	1	0	0	0	1	4	0	1
57	2	1	0	2	2	3	3	2	1	0	1	1	3	2	3	0	1	1	0	1	3	2	4	1	2	0	1	1	3	1	4	0	1
58	2	0	2	0	4	4	5	0	4	2	2	3	4	7	7	2	3	0	2	0	4	3	6	0	4	1	3	2	5	7	7	1	4
59	2	0	2	5	5	4	4	1	1	1	0	2	5	5	5	3	1	0	2	4	6	3	5	1	1	0	1	3	4	5	5	2	2
60	2	1	0	2	1	5	3	1	1	0	2	2	7	2	7	0	2	1	0	1	2	3	5	1	1	1	1	3	6	4	5	0	2
61	2	0	0	3	4	3	5	0	2	0	0	0	3	3	4	0	0	0	0	2	5	1	7	0	2	0	0	1	2	3	4	0	0
62	2	0	0	1	1	1	2	1	0	0	0	1	2	3	3	0	0	0	0	1	1	1	2	1	0	0	0	1	2	4	2	0	0
63	2	2	1	3	3	4	3	0	0	0	0	1	2	4	4	1	0	1	2	2	4	3	4	0	0	0	0	1	2	3	5	1	0
64	2	0	0	1	0	2	1	0	0	0	0	0	0	0	3	0	0	0	0	0	1	0	3	0	0	0	0	0	0	3	0	0	0
