# Supplementary material for: EEG Beta Power but Not Background Music Predicts the Recall Scores in a Foreign-Vocabulary Learning Task
Source: PLoS One. 2016 Aug 18;11(8):e0161387. doi: 10.1371/journal.pone.0161387 (PMC4990275; doi:10.1371/journal.pone.0161387)
Supplement: S3 File — (XLS) [file pone.0161387.s003.xls]

## Sheet: Sheet1
participant	sex	age	extraversion_score	extraversion_category	Score_Test1_silence	Score_Test2_silence	Score_Test3_silence	Score_Retest_silence	Score_Test1_music	Score_Test2_music	Score_Test3_music	Score_Retest_music	P3_alpha_I	P3_alpha_II	P3_beta_I	P3_beta_II	P4_alpha_I	P4_alpha_II	P4_beta_I	P4_beta_II	C3_alpha_I	C3_alpha_II	C3_beta_I	C3_beta_II	C4_alpha_I	C4_alpha_II	C4_beta_I	C4_beta_II	O1_alpha_I	O1_alpha_II	O1_beta_I	O1_beta_II	O2_alpha_I	O2_alpha_II	O2_beta_I	O2_beta_II	total_alpha_power	alpha_category	total_beta_power	beta_category
1	female	19	79	extravert	15.625	46.875	59.375	12.5	25	53.125	75	31.25	1.09478	1.36976	3.18475	3.78735	1.17279	1.42339	3.15355	3.77894	0.807217	0.723742	3.85457	5.19881	1.09843	1.20678	2.68539	3.3933	1.20955	1.23138	3.31951	3.65806	0.119075	0.130164	0.322584	0.363195	11.5871	low	36.7	high
2	male	19	75	extravert	9.375	31.25	59.375	12.5	6.25	34.375	50	6.25	1.1264	0.62732	1.46723	0.944037	0.902237	0.618844	1.38404	0.963987	0.885854	0.546222	1.1972	0.681682	0.849305	0.533604	1.2433	0.727163	1.29073	0.921639	2.91643	2.9655	0.890851	0.610373	1.98254	1.7545	9.8034	low	18.2276	high
3	female	23	77	extravert	12.5	37.5	65.625	21.875	3.125	25	43.75	3.125	2.97044	1.70659	2.06916	1.19978	3.79993	2.02319	2.62575	1.45234	2.49525	1.42885	2.33579	1.63075	2.92787	1.60261	2.34804	1.50673	3.55314	2.01071	2.2147	0.940161	6.05747	3.59013	2.85402	1.11847	34.1662	high	22.2957	high
4	female	19	73	extravert	6.25	28.125	31.25	9.375	12.5	34.375	46.875	3.125	1.3437	0.989776	1.26071	0.711677	0.865863	0.659656	0.816544	0.392853	1.156	0.720512	1.05276	0.456254	1.10824	0.684339	0.895887	0.363374	0.666719	0.431502	1.16968	1.00025	0.791822	0.545981	0.941787	0.569937	9.9641	low	9.6317	low
5	male	21	40	introvert	21.875	53.125	59.375	12.5	21.875	43.75	71.875	12.5	11.5739	2.89818	6.56178	2.262	13.3646	2.91463	5.57114	1.35685	6.40279	1.93327	6.98431	3.7038	11.5856	3.05996	7.68449	2.54638	18.8823	4.08385	6.90919	2.5919	20.0213	3.99751	8.68356	3.04586	100.718	high	57.9013	high
6	female	19	81	extravert	6.25	18.75	34.375	6.25	9.375	31.25	53.125	12.5	0.73304	0.19836	0.733947	0.327264	0.844841	0.208307	0.595554	0.255329	0.733349	0.191737	0.624719	0.261374	0.58276	0.151761	0.556932	0.27918	0.584999	0.212393	0.654256	0.317585	1.49374	0.696116	1.5758	0.801425	6.6314	low	6.9834	low
7	male	20	59	introvert	6.25	6.25	25	0	6.25	18.75	37.5	3.125	1.88725	0.629395	0.605079	0.309046	5.11923	1.53812	1.1377	0.402309	1.99239	0.545756	0.903934	0.457353	2.19643	0.628973	0.675686	0.240828	0.538021	0.165605	0.092698	0.040772	0.63898	0.171903	0.117184	0.042229	16.052	low	5.0248	low
8	female	18	72	extravert	0	18.75	18.75	6.25	9.375	25	34.375	21.875	1.54367	1.09474	0.791542	0.198011	1.13732	0.830043	0.612112	0.20779	1.22478	1.3885	0.802922	0.214244	0.657677	0.401422	0.548929	0.206293	0.475009	0.338033	0.489581	0.146899	1.41382	1.23479	1.3784	0.427577	11.7398	low	6.0243	low
9	female	22	72	extravert	3.125	31.25	56.25	6.25	3.125	21.875	46.875	3.125	0.202601	0.067948	0.105393	0.075045	0.288008	0.091733	0.124754	0.074986	0.193117	0.066747	0.100438	0.063925	0.233842	0.085165	0.112936	0.05932	0.22975	0.072856	0.130767	0.10838	0.482291	0.130523	0.171076	0.12642	2.1446	low	1.2534	low
11	female	18	49	introvert	28.125	75	87.5	28.125	28.125	53.125	84.375	34.375	0.643745	0.356817	0.67732	0.588993	1.7376	0.908322	1.6036	1.00743	0.931435	0.62803	0.65664	0.45119	2.77608	2.05915	2.39705	1.44711	1.77142	1.21117	2.62971	2.09187	1.35282	0.810811	1.65384	1.02449	15.1874	low	16.2293	high
12	female	19	49	introvert	9.375	25	56.25	21.875	9.375	40.625	62.5	28.125	1.68315	0.969737	2.72721	0.884176	2.49371	1.41236	5.16223	2.54195	1.6853	0.721861	2.41415	0.789075	3.29497	1.40279	4.79213	1.72106	0.538124	0.385169	1.56156	0.827713	1.03513	1.00588	4.11156	3.43468	16.6282	high	30.9675	high
13	male	19	54	introvert	15.625	43.75	56.25	6.25	6.25	25	46.875	3.125	1.00885	0.53814	1.48361	0.950478	1.21444	0.812828	1.77636	1.22749	0.188988	0.102862	0.470904	0.358284	1.0505	0.601272	1.40439	0.73635	0.79933	0.599235	0.988424	0.527741	0.163208	0.132028	0.175216	0.085848	7.2117	low	10.1851	low
14	male	24	40	introvert	3.125	28.125	40.625	18.75	25	53.125	75	37.5	0.156364	0.046813	0.210667	0.307584	0.238836	0.075174	0.303443	0.384901	0.131587	0.041769	0.210771	0.2953	0.074095	0.020975	0.096864	0.124576	0.090276	0.023295	0.10024	0.146879	0.267575	0.048415	0.173656	0.220606	1.2152	low	2.5755	low
15	female	20	48	introvert	9.375	50	78.125	34.375	12.5	43.75	56.25	25	5.78914	4.39732	2.75088	1.37432	5.01609	2.17771	1.45348	0.568041	3.55197	1.47511	1.51579	0.61665	4.20474	3.08675	1.33991	0.533122	3.78651	1.81027	3.1329	1.96776	3.10197	1.22327	1.46226	0.486447	39.6208	high	17.2016	high
16	male	20	48	introvert	12.5	28.125	56.25	9.375	6.25	40.625	62.5	28.125	2.31368	1.63383	1.12127	0.73754	2.4275	1.27656	0.730193	0.431114	5.90879	4.02575	2.8099	1.59104	2.90533	1.97363	1.42307	0.84023	5.92583	3.51331	1.86682	1.51007	7.38886	3.66195	1.76619	1.10858	42.955	high	15.936	low
17	female	43	71	extravert	3.125	6.25	25	15.625	3.125	21.875	31.25	9.375	1.05011	0.247886	1.15222	0.905559	0.34202	0.079535	0.266238	0.172323	0.766178	0.219393	1.13734	0.830944	0.871427	0.221635	1.0682	0.739001	1.36751	0.284009	0.8394	0.650653	0.525131	0.108346	0.22957	0.142196	6.0832	low	8.1337	low
19	male	19	43	introvert	12.5	40.625	53.125	28.125	18.75	21.875	59.375	6.25	6.03077	3.02814	1.79086	0.305392	5.27614	2.20329	1.46062	0.313059	4.21547	1.33356	1.78914	0.39045	5.4161	2.83909	1.899	0.38255	6.56214	1.88329	1.29845	0.370096	7.766	1.71879	1.38667	0.303045	48.2728	high	11.6893	low
20	male	21	61	introvert	3.125	12.5	21.875	3.125	12.5	34.375	46.875	3.125	1.02049	0.555756	1.94783	0.835829	1.59327	1.05045	2.61279	0.980549	0.614801	0.346114	1.25052	0.476851	1.45695	0.879329	2.47943	0.883599	1.00208	0.612718	2.13404	1.3202	1.55698	1.02257	2.39696	0.987092	11.7115	low	18.3057	high
21	female	18	33	introvert	12.5	50	65.625	28.125	15.625	43.75	65.625	21.875	1.38827	0.879257	1.15015	0.637575	2.27671	1.59289	1.72768	0.815377	0.740414	0.433856	0.685913	0.360737	1.93217	1.17854	1.4442	0.630866	1.61618	1.61492	1.53198	0.964735	1.26446	1.57528	1.20045	0.556173	16.493	high	11.7058	low
22	female	20	35	introvert	9.375	43.75	75	9.375	21.875	56.25	68.75	6.25	4.76678	0.799941	2.57626	1.80493	3.25171	1.09688	2.65576	1.79483	1.83906	0.444854	2.27985	1.52916	3.37068	0.977227	3.54854	2.39931	6.29765	1.20989	2.8781	2.09577	2.27522	0.649519	1.36568	0.859275	26.9794	high	25.7875	high
23	male	19	44	introvert	28.125	56.25	90.625	18.75	34.375	78.125	81.25	40.625	0.239416	0.096449	0.368574	0.223181	0.751992	0.34286	1.15589	0.546105	1.02286	0.37646	1.46089	0.799326	1.17032	0.440307	1.78315	0.899896	0.328824	0.14929	0.544415	0.29231	0.57589	0.246753	0.81244	0.354904	5.7414	low	9.2411	low
24	male	27	47	introvert	0	3.125	3.125	0	3.125	3.125	15.625	3.125	1.53419	0.203575	0.845275	0.801592	4.37541	0.478821	1.46765	1.24991	2.36606	0.489897	2.54053	2.89079	1.67606	0.278105	0.90939	0.811816	4.42055	0.866273	3.485	3.34741	4.00871	0.452685	1.39275	1.12163	21.1503	high	20.8637	high
26	female	19	41	introvert	9.375	25	53.125	9.375	6.25	34.375	56.25	12.5	0.270854	0.214248	0.472643	0.194499	0.352757	0.270233	0.490714	0.171961	0.275474	0.245752	0.410454	0.183467	0.4734	0.54128	0.620276	0.204916	0.243857	0.251534	0.488098	0.209914	1.51364	1.7002	3.10638	2.08829	6.3532	low	8.6416	low
27	male	23	58	introvert	12.5	34.375	43.75	18.75	6.25	18.75	34.375	15.625	1.00651	0.58571	2.07328	1.17954	1.0299	0.662521	2.00004	1.04455	1.13622	0.575136	1.8966	1.0077	1.589	0.787827	2.6003	1.30797	0.515584	0.352769	1.12203	0.684956	2.99169	3.95961	3.87839	1.82436	15.1925	low	20.6197	high
28	female	20	54	introvert	9.375	40.625	46.875	15.625	6.25	28.125	53.125	3.125	1.2761	0.561826	1.1737	0.747627	1.39323	0.757184	1.44612	0.966494	1.20847	0.538322	1.1895	1.03495	1.0666	0.537845	1.12764	0.994464	1.76175	1.23874	1.66412	0.926204	2.01057	1.63396	2.53322	1.55793	13.9846	low	15.362	low
29	female	20	72	extravert	25	53.125	68.75	21.875	31.25	62.5	81.25	28.125	0.526887	0.108609	0.187823	0.086957	1.02059	0.223428	0.442418	0.212255	1.10549	0.16037	0.370387	0.192232	1.05703	0.150607	0.385824	0.198851	1.76958	0.324393	0.554741	0.27396	1.61453	0.191914	0.529529	0.226723	8.2534	low	3.6617	low
30	female	19	76	extravert	18.75	37.5	78.125	15.625	31.25	53.125	65.625	21.875	0.30352	0.220711	0.442132	0.234289	1.14569	0.802955	1.56042	0.848435	0.303083	0.240904	0.475	0.278065	0.346807	0.272605	0.471995	0.27946	0.758981	0.584233	0.816222	0.324365	0.640203	0.540495	0.761318	0.327809	6.1602	low	6.8195	low
31	male	19	43	introvert	0	3.125	9.375	0	3.125	6.25	18.75	6.25	3.22444	2.43841	3.44687	1.4637	0.886388	0.532773	3.12615	2.39836	1.32738	0.617167	1.80569	1.01903	1.59896	0.934278	2.03286	1.09604	2.69925	2.61385	2.79747	1.08806	4.42691	4.16005	3.2104	1.29791	25.4599	high	24.7825	high
32	female	19	42	introvert	6.25	18.75	37.5	3.125	21.875	62.5	75	12.5	4.58461	0.692568	1.50191	0.407663	5.32962	1.09038	2.23581	0.50056	2.82518	1.05467	2.68513	0.747693	6.23798	1.75678	3.62847	0.821302	6.38375	2.21679	3.67211	0.679553	5.62053	2.62239	3.07242	0.648232	40.4152	high	20.6008	high
34	female	18	61	introvert	3.125	15.625	18.75	3.125	3.125	15.625	21.875	0	0.857712	0.403604	0.641079	0.397237	1.38095	0.55892	0.859714	0.416976	1.71548	1.02433	1.35736	0.795879	1.77973	1.01018	1.09552	0.535325	3.45864	1.55632	2.1704	1.43792	2.91163	1.08115	1.62984	0.627931	17.7386	high	11.9652	low
35	female	19	70	extravert	25	81.25	96.875	9.375	37.5	71.875	84.375	21.875	5.03886	6.1393	5.66764	2.77024	6.682	6.77809	6.65243	2.56566	4.25093	6.83499	3.92805	1.75526	5.65257	6.16886	5.41171	2.44145	5.78823	5.76002	7.42704	3.21312	11.7191	7.62783	9.67376	2.29576	78.4408	high	53.8021	high
36	female	19	79	extravert	18.75	37.5	68.75	25	25	65.625	84.375	28.125	5.04377	0.295647	1.59885	0.854706	15.5806	0.767391	4.47803	2.10521	11.7565	0.786204	5.53553	2.80966	12.0796	0.917401	7.14655	4.43104	4.54853	0.255852	1.03239	0.546736	3.19296	0.190233	0.828642	0.353507	55.4147	high	31.7209	high
37	female	18	67	extravert	15.625	31.25	46.875	3.125	3.125	12.5	31.25	15.625	4.92466	0.711137	2.20591	0.59201	10.6288	2.59033	7.01614	2.07605	12.7815	1.86439	7.43228	1.90006	10.782	1.79328	7.62074	2.06795	18.271	3.4147	8.74641	2.69713	1.65945	0.431671	0.928096	0.367295	69.8529	high	43.6501	high
38	male	19	65	extravert	6.25	34.375	68.75	9.375	25	62.5	71.875	6.25	1.98917	0.943604	1.15328	0.628394	3.11533	1.38186	2.09561	1.03164	1.04161	0.39957	0.740017	0.349579	2.23562	0.850176	1.67166	0.747026	2.37325	1.06143	0.732221	0.395697	4.82003	2.09147	1.76629	0.888589	22.3031	high	12.2	low
39	female	20	74	extravert	43.75	81.25	87.5	21.875	18.75	59.375	81.25	43.75	1.88585	1.00778	7.04578	10.4443	2.5535	1.29963	7.81727	9.97115	2.27397	1.23849	7.54019	9.64434	2.22486	1.05743	7.43584	9.083	3.06987	1.57415	7.53695	10.4423	3.89827	2.17757	9.17727	10.9203	24.2614	high	107.059	high
40	female	20	70	extravert	15.625	50	62.5	21.875	25	59.375	71.875	40.625	1.18537	3.29076	0.883508	0.397794	1.04302	2.51688	1.03409	0.474857	0.956346	2.47349	0.954236	0.448136	0.957209	1.56699	0.96835	0.493626	0.602324	1.12171	0.656332	0.337452	0.504862	0.934552	0.678538	0.384561	17.1535	high	7.7115	low
41	female	18	76	extravert	3.125	25	53.125	9.375	15.625	43.75	62.5	9.375	1.51489	2.12764	4.65651	3.02509	1.80364	2.59983	4.76314	2.61517	1.83791	1.72082	5.01579	2.80646	2.33624	3.22544	7.13861	4.10552	1.56275	1.84858	6.18203	3.45895	2.28078	2.59643	7.73048	2.46395	25.455	high	53.9617	high
42	female	20	81	extravert	15.625	15.625	53.125	9.375	15.625	37.5	59.375	12.5	1.0788	0.243521	0.848252	0.798302	1.52709	0.539414	1.53772	1.412	1.82002	0.434698	1.70128	1.50203	1.45531	0.415245	2.26538	1.76319	1.86367	0.501869	1.7766	1.73132	1.57736	0.447497	1.41553	1.21421	11.9045	low	17.9658	high
