# Supplementary material for: EEG Beta Power but Not Background Music Predicts the Recall Scores in a Foreign-Vocabulary Learning Task
Source: PLoS One. 2016 Aug 18;11(8):e0161387. doi: 10.1371/journal.pone.0161387 (PMC4990275; doi:10.1371/journal.pone.0161387)
Supplement: S4 File — (XLS) [file pone.0161387.s004.xls]

## Sheet: Sheet1
item	dataset	Test1_low_alpha_silence	Test1_high_alpha_silence	Test2_low_alpha_silence	Test2_high_alpha_silence	Test3_low_alpha_silence	Test3_high_alpha_silence	Retest_low_alpha_silence	Retest_high_alpha_silence	Test1_low_alpha_music	Test1_high_alpha_music	Test2_low_alpha_music	Test2_high_alpha_music	Test3_low_alpha_music	Test3_high_alpha_music	Retest_low_alpha_music	Retest_high_alpha_music	Test1_low_beta_silence	Test1_high_beta_silence	Test2_low_beta_silence	Test2_high_beta_silence	Test3_low_beta_silence	Test3_high_beta_silence	Retest_low_beta_silence	Retest_high_beta_silence	Test1_low_beta_music	Test1_high_beta_music	Test2_low_beta_music	Test2_high_beta_music	Test3_low_beta_music	Test3_high_beta_music	Retest_low_beta_music	Retest_high_beta_music
1	1	7	6	6	8	8	8	5	3	3	3	7	6	9	9	2	2	5	8	5	9	7	9	4	4	3	3	7	6	9	9	2	2
2	1	2	4	4	6	7	8	3	2	5	2	8	6	10	7	4	2	1	5	3	7	5	10	3	2	4	3	8	6	9	8	4	2
3	1	6	4	6	7	9	8	2	5	5	2	6	5	7	7	3	2	5	5	5	8	8	9	4	3	4	3	5	6	7	7	3	2
4	1	1	1	6	5	9	8	2	3	3	1	7	5	9	8	4	4	0	2	4	7	8	9	2	3	1	3	7	5	10	7	3	5
5	1	0	0	3	3	6	6	0	1	1	1	1	5	5	6	1	3	0	0	1	5	4	8	1	0	1	1	3	3	6	5	2	2
6	1	3	1	3	3	3	7	1	4	1	1	3	4	4	7	2	3	2	2	3	3	5	5	2	3	1	1	3	4	4	7	2	3
7	1	0	1	1	4	4	6	1	1	0	3	4	2	6	3	3	1	1	0	1	4	4	6	1	1	1	2	4	2	6	3	3	1
8	1	1	2	3	3	4	8	1	1	1	1	5	1	8	5	0	2	1	2	3	3	5	7	1	1	1	1	3	3	7	6	0	2
9	1	3	2	4	8	8	9	1	1	3	4	9	6	9	8	2	1	1	4	4	8	8	9	2	0	4	3	9	6	9	8	1	2
10	1	1	0	2	6	6	8	0	2	1	0	3	7	5	7	3	1	1	0	3	5	8	6	2	0	1	0	5	5	6	6	1	3
11	1	1	4	4	7	7	9	3	5	3	2	7	5	8	6	3	4	2	3	3	8	7	9	4	4	4	1	6	6	8	6	3	4
12	1	1	1	2	5	5	7	1	1	4	0	6	6	6	7	2	0	1	1	2	5	5	7	2	0	2	2	6	6	8	5	1	1
13	1	3	1	3	8	7	8	1	1	4	4	8	7	9	9	1	1	2	2	5	6	7	8	2	0	5	3	9	6	9	9	0	2
14	1	1	2	2	5	5	7	0	1	1	1	4	4	4	7	1	1	2	1	2	5	5	7	0	1	1	1	4	4	6	5	2	0
15	1	1	2	2	6	5	7	1	2	0	2	3	4	7	6	1	0	2	1	2	6	5	7	3	0	2	0	4	3	7	6	1	0
16	1	0	1	2	3	1	5	3	1	1	0	1	2	3	4	1	2	0	1	1	4	0	6	2	2	1	0	1	2	4	3	0	3
17	1	2	2	5	4	7	8	1	2	3	1	6	5	8	6	1	1	1	3	3	6	6	9	2	1	3	1	7	4	9	5	0	2
18	1	1	0	2	2	3	4	0	0	0	0	1	0	0	3	0	0	0	1	1	3	3	4	0	0	0	0	1	0	1	2	0	0
19	1	0	1	1	2	4	3	0	1	0	0	0	0	2	4	2	1	0	1	0	3	4	3	0	1	0	0	0	0	2	4	2	1
20	1	0	0	2	2	6	2	0	0	1	1	1	3	2	4	0	0	0	0	3	1	5	3	0	0	1	1	3	1	3	3	0	0
21	1	1	0	2	5	6	7	0	3	2	0	4	4	4	5	1	0	1	0	1	6	4	9	1	2	1	1	4	4	5	4	0	1
22	1	2	2	3	4	6	7	1	2	1	0	5	3	7	2	0	1	2	2	3	4	6	7	1	2	1	0	5	3	5	4	0	1
23	1	0	1	0	1	1	4	0	0	0	0	0	4	2	2	0	1	0	1	0	1	2	3	0	0	0	0	1	3	1	3	0	1
24	1	0	2	2	2	3	4	0	0	0	0	1	0	2	1	0	0	0	2	0	4	2	5	0	0	0	0	1	0	1	2	0	0
25	1	1	0	4	4	5	7	0	0	2	2	2	4	7	6	2	0	1	0	3	5	4	8	0	0	1	3	1	5	6	7	1	1
26	1	3	1	6	4	7	7	3	4	2	2	7	6	9	9	1	3	2	2	4	6	6	8	4	3	2	2	7	6	9	9	0	4
27	1	0	1	4	3	4	5	2	1	0	2	3	3	7	3	3	1	0	1	4	3	4	5	2	1	0	2	3	3	6	4	2	2
28	1	0	0	1	4	5	6	1	2	0	2	5	4	4	7	0	1	0	0	1	4	4	7	1	2	1	1	5	4	5	6	1	0
29	1	1	0	1	1	4	2	1	2	0	2	1	6	3	6	0	1	1	0	2	0	3	3	2	1	1	1	3	4	5	4	0	1
30	1	0	0	1	4	3	6	0	0	0	1	0	0	4	2	1	0	0	0	1	4	3	6	0	0	0	1	0	0	4	2	1	0
31	1	0	2	4	6	6	6	1	2	2	2	6	6	8	8	1	0	1	1	3	7	5	7	2	1	2	2	7	5	8	8	0	1
32	1	0	0	2	1	3	3	0	0	0	0	0	1	1	2	0	0	0	0	2	1	3	3	0	0	0	0	0	1	0	3	0	0
33	2	2	5	8	6	9	8	6	6	3	6	7	9	9	9	5	6	4	3	8	6	9	8	6	6	4	5	8	8	9	9	6	5
34	2	4	3	6	4	7	7	2	2	4	1	7	6	7	9	1	2	4	3	7	3	7	7	3	1	2	3	6	7	7	9	2	1
35	2	2	5	6	8	7	8	5	3	3	7	6	8	7	9	3	1	2	5	8	6	8	7	3	5	5	5	6	8	7	9	3	1
36	2	3	4	8	8	8	8	3	5	4	3	9	7	9	9	1	5	4	3	8	8	8	8	4	4	5	2	8	8	9	9	4	2
37	2	3	1	4	3	7	6	2	0	2	2	5	6	7	8	1	1	2	2	4	3	7	6	1	1	2	2	4	7	6	9	0	2
38	2	4	4	8	8	9	8	4	5	7	7	9	9	9	10	2	4	3	5	9	7	10	7	4	5	7	7	9	9	9	10	4	2
39	2	0	3	2	5	3	5	0	0	1	2	3	5	5	6	1	1	1	2	3	4	3	5	0	0	0	3	3	5	6	5	0	2
40	2	1	1	7	3	6	4	1	2	2	5	7	7	8	8	1	1	1	1	7	3	6	4	0	3	3	4	6	8	7	9	1	1
41	2	0	1	1	3	3	6	1	3	2	1	5	5	4	8	2	1	0	1	2	2	6	3	1	3	1	2	4	6	5	7	2	1
42	2	4	2	7	5	9	7	4	3	1	2	5	6	7	8	3	3	3	3	6	6	9	7	3	4	2	1	7	4	7	8	3	3
43	2	1	1	5	4	8	6	2	5	2	2	2	5	6	8	2	3	2	0	6	3	9	5	2	5	2	2	2	5	6	8	4	1
44	2	1	0	4	3	6	6	3	1	1	1	5	5	6	7	1	1	1	0	4	3	6	6	2	2	1	1	5	5	7	6	2	0
45	2	0	1	3	2	3	5	1	1	0	1	4	1	5	4	1	1	1	0	4	1	4	4	1	1	1	0	4	1	5	4	1	1
46	2	1	0	7	2	7	4	0	2	3	3	6	5	5	7	0	3	1	0	5	4	6	5	1	1	3	3	4	7	5	7	0	3
47	2	0	1	5	2	5	4	1	1	0	1	4	7	7	8	1	1	0	1	6	1	4	5	1	1	0	1	4	7	8	7	2	0
48	2	0	2	5	3	7	5	1	2	1	1	4	3	9	6	1	0	0	2	6	2	7	5	1	2	2	0	4	3	8	7	0	1
49	2	0	0	1	4	5	5	1	0	0	0	1	1	3	6	1	3	0	0	4	1	6	4	1	0	0	0	1	1	5	4	3	1
50	2	1	1	2	2	5	2	0	0	2	1	2	1	3	4	1	0	0	2	1	3	3	4	0	0	3	0	2	1	4	3	0	1
51	2	1	0	2	2	2	5	1	1	0	0	2	1	5	3	0	0	1	0	3	1	4	3	1	1	0	0	2	1	3	5	0	0
52	2	1	0	3	0	5	4	1	0	1	0	3	1	5	3	0	0	0	1	3	0	7	2	0	1	0	1	2	2	3	5	0	0
53	2	1	0	0	1	0	1	0	0	0	0	0	1	2	2	0	3	0	1	0	1	0	1	0	0	0	0	0	1	3	1	1	2
54	2	0	1	0	1	2	3	1	1	0	0	0	2	2	3	1	1	0	1	0	1	2	3	1	1	0	0	0	2	1	4	0	2
55	2	0	0	1	1	0	4	1	1	1	0	2	2	4	2	0	0	0	0	0	2	2	2	0	2	0	1	1	3	2	4	0	0
56	2	0	0	0	0	1	1	0	0	0	0	0	4	2	3	0	1	0	0	0	0	2	0	0	0	0	0	0	4	1	4	0	1
57	2	0	1	0	2	1	3	2	3	1	0	1	4	4	5	0	1	1	0	1	1	2	2	3	2	1	0	2	3	4	5	1	0
58	2	1	1	6	4	5	6	3	1	2	1	4	5	5	5	2	3	1	1	7	3	7	4	2	2	2	1	4	5	5	5	2	3
59	2	0	1	4	3	4	5	2	2	2	0	4	5	5	7	3	1	1	0	6	1	7	2	3	1	2	0	4	5	5	7	3	1
60	2	0	0	4	2	4	3	2	1	1	1	4	2	5	6	3	3	0	0	4	2	3	4	2	1	0	2	3	3	6	5	3	3
61	2	0	0	2	2	2	2	0	0	0	1	1	4	5	5	0	0	0	0	1	3	1	3	0	0	0	1	2	3	4	6	0	0
62	2	0	0	4	3	3	3	1	0	0	2	2	3	2	4	0	0	0	0	4	3	4	2	0	1	0	2	1	4	1	5	0	0
63	2	0	0	0	1	1	4	0	0	0	1	1	2	1	4	1	0	0	0	1	0	3	2	0	0	0	1	2	1	2	3	1	0
64	2	0	0	2	0	0	1	0	1	0	0	1	1	2	2	0	0	0	0	2	0	0	1	0	1	0	0	2	0	2	2	0	0
